# Supplementary material for: Influence of Clinical Parameters and Anticoagulation on Intraprocedural Cerebral Microembolic Signals during Pulmonary Vein Isolation
Source: PLoS One. 2016 Jun 21;11(6):e0157886. doi: 10.1371/journal.pone.0157886 (PMC4915682; doi:10.1371/journal.pone.0157886)
Supplement: S1 Table — The results from the statistical analysis are based on this data. (XLSX) [file pone.0157886.s001.xlsx]

## Sheet: Tabelle1
Individual Patient Data
Patientnumber (n)	Age (years)	Female	Heartrate upon admission (bpm)	Sinusrhythmn upon admission	BMI	Charlson Score	Ablation Type (1=NavX, 2=pVAC-red, 3=pVAC-all)	Hypertension	Diabetes	Status post art.Embolus,TIA, Stroke	Structural Heart Desease	DCM	CAD	Myocardial Infarction	Coronaryartery Bypassgraft	Valvular Disease	EHRA	NYHA	LVEF (%)	Heartfailure	Afparoxysmal	Afpersistent	AFpermanent	Height (cm)	Weight (kg)	Hypertrophy(>LVSEDD11mm)	LVSEDDmm	LVEDDmm	DilatatedLV(LVEDD>)55mm	LAmm	LADilatation (LA>40mm)	CHA2DS2VASC-Score	Procedure Time (min)	Fluoroscopic Time (min)	RF Energy Time (min)	Pul.veinanatomy:normal (99=no CT performed)	Pul.veinanatomy:abnormal (99=no CT performed)	Pul.veinanatomy:LCT	Pul.veinanatomy:RCO	Pul.veinenanatomy:RMPV	Pul.veinenanatomy:RTPV	Pul.veinanatomy:Pvmaxmin	Pul.veinanatomy:earlybranching	Cardioversion During EP Study	Antiarryhtdrug Therapy	Phenprocoumon	NOAC	Phenprocoumon or NOAC	Diuretics
0=no 1=yes (unless otherwise indicated)
1	77	0	61	1	25	2	1	1	0	0	1	0	1	0	0	0	3	3	60	0	0	1	0	178	80	1	13	31	0	36	0	4	176	30	22	0	1	0	0	1	0	0	0	0	1	1	0	1	0
2	76	0	70	1	25	0	1	0	0	0	0	0	0	1	0	0	3	1	60	0	1	0	0	184	83	0	9	54	0	42	1	0	205	26	95	1	0	0	0	0	0	0	0	0	1	1	0	1	1
3	73	0	61	1	23	0	1	1	0	0	1	0	0	0	0	0	1	1	60	0	1	0	0	178	73	0	11	46	0	35	0	2	150	24	35	1	0	0	0	0	0	0	0	0	1	1	0	1	0
4	50	0	55	1	26	0	2	0	0	0	0	0	0	0	0	0	1	1	60	0	0	1	0	190	95	1	10	53	0	34	0	0	150	19	7	1	0	0	0	0	0	0	0	0	1	0	0	0	0
5	64	1	118	0	30	1	1	1	0	0	0	0	0	0	0	0	1	1	60	0	1	0	0	160	77	0	9	48	0	37	0	2	190	20	48	1	0	0	0	0	0	0	0	0	1	0	0	0	1
6	74	0	71	1	30	2	1	1	1	1	1	0	1	1	1	0	3	4	40	1	1	0	0	184	100	0	10	64	1	50	1	5	315	56	120	1	0	0	0	0	0	0	0	0	0	1	0	1	0
7	71	1	93	0	27	1	2	1	0	0	0	0	0	0	0	0	3	3	40	1	0	1	0	178	84	1	13	56.1	1	44	1	3	185	21	14	0	1	0	0	1	0	0	0	1	1	0	0	0	0
8	63	0	48	1	28	0	1	0	0	1	0	0	0	0	0	0	1	1	60	0	1	0	0	178	90	1	14	44.5	0	45	1	1	210	12	67	1	0	0	0	0	0	0	0	0	1	1	0	1	0
9	74	1	80	1	22	1	1	1	0	0	0	0	0	0	0	0	1	1	60	0	1	1	0	166	60	1	13	53	0	40	0	3	195	30	52	1	0	0	0	0	0	0	0	0	1	1	0	1	0
10	64	0	48	1	26	0	1	1	0	0	0	0	0	0	0	0	3	3	74	0	1	0	0	185	89	1	11	46	0	42	1	1	170	24	28	1	0	0	0	0	0	0	0	0	1	0	1	1	0
11	60	1	70	1	23	1	1	1	0	0	1	0	0	0	0	0	2	2	40	1	1	1	0	170	65	0	9	49.7	0	41	1	2	110	16	26	1	0	0	0	0	0	0	0	0	1	1	0	1	0
12	56	0	84	1	24	0	1	0	0	0	0	0	0	0	0	0	2	2	74	0	1	0	0	183	81	1	14	43.3	0	34	0	0	167	13	51	1	0	0	0	0	0	0	0	0	1	0	0	0	0
13	47	0	60	1	39	0	1	0	0	0	0	0	0	0	0	0	2	1	64	0	1	0	0	182	128	0	8	60	1	45	1	0	170	13	15	1	0	0	0	0	0	0	0	1	1	1	0	1	0
14	50	0	47	1	29	1	1	1	0	0	0	0	0	0	0	0	3	2	59	0	0	1	0	198	114	1	15	52.8	0	52	1	1	180	29	42	0	1	0	0	0	0	0	0	0	0	1	0	1	0
15	43	0	63	1	26	2	1	0	0	0	0	0	0	0	0	0	3	3	60	0	1	0	0	188	90	1	12	55.2	1	33	0	0	140	22	41	1	0	0	0	0	0	0	0	0	0	0	0	0	0
16	81	0	100	0	28	2	1	1	0	0	0	0	0	0	0	0	2	1	71	0	1	0	0	169	81	1	18	44.2	0	32	0	3	180	20	0	1	0	0	0	0	0	0	0	0	1	0	0	0	0
17	70	0	109	0	28	2	1	1	0	0	0	0	0	0	0	0	2	1	66	0	1	0	0	180	89	1	14	56.8	1	34	0	2	165	24	20	1	0	0	0	0	0	0	0	1	1	1	0	1	0
18	70	0	54	1	26	1	1	1	0	0	1	0	1	0	0	0	3	2	45	1	0	1	0	179	84	0	10	55.8	1	34	0	2	185	16	45	1	0	0	0	0	0	0	0	0	1	1	0	1	0
19	77	1	100	0	39	2	1	1	0	0	0	0	0	0	0	0	3	1	60	0	1	0	0	160	100	1	12	54.9	0	34	0	4	195	33	49	1	0	0	0	0	0	0	0	1	1	1	0	1	1
20	59	0	70	1	32	2	1	1	0	0	1	1	0	0	0	1	3	1	60	0	0	1	0	180	102	1	15	57.4	1	35	0	1	220	49	56	1	0	0	0	0	0	0	0	0	1	1	0	1	0
21	59	0	42	1	26	2	1	0	0	0	1	0	0	0	0	0	2	2	60	0	0	1	0	185	90	1	17	53.4	0	50	1	0	195	35	35	1	0	0	0	0	0	0	0	1	1	1	0	1	0
22	65	0	51	1	27	0	1	1	0	0	0	0	0	0	0	0	1	1	60	0	1	0	0	176	82	0	9	47.2	0	35	0	2	155	28	47	0	1	0	0	0	0	0	0	0	1	1	0	1	0
23	34	0	120	0	33	0	1	0	0	0	0	0	0	0	0	0	2	1	60	0	1	0	0	185	113	0	11	53.2	0	39	0	0	185	34	58	1	0	0	0	0	0	0	0	1	1	0	0	0	1
24	50	0	65	0	31	0	1	0	0	0	1	0	1	0	0	0	2	1	50	1	1	0	0	194	118	1	12	61.1	1	43	1	0	190	28	69	1	0	0	0	0	0	0	0	1	1	0	0	0	0
25	56	0	80	0	24	0	1	1	0	0	0	0	0	0	0	0	3	1	55	0	1	0	0	180	79	1	13	54.4	0	34	0	1	135	27	33	1	0	0	0	0	0	0	0	1	1	1	0	1	0
26	73	0	85	0	27	2	1	1	0	0	1	1	0	0	0	0	3	3	40	1	0	1	0	188	97	1	12	61.9	1	54	1	2	172	36	32	1	0	0	0	0	0	0	0	1	1	1	0	1	0
27	68	1	48	1	27	0	1	1	0	0	0	0	0	0	0	0	2	1	60	0	1	0	0	170	78	0	10	59.7	1	40	1	3	180	30	51	1	0	0	0	0	0	0	0	0	1	1	0	1	0
28	42	0	70	0	28	0	1	0	0	0	1	0	0	0	0	1	3	1	60	0	1	0	0	170	80	1	12	49.3	0	40	0	0	195	45	61	0	1	0	1	0	0	0	0	0	0	0	0	0	0
29	62	0	49	1	28	1	1	1	0	0	1	1	0	0	0	1	3	3	55	0	0	1	0	179	88	1	14	45.2	0	40	0	1	230	30	51	1	0	0	0	0	0	0	0	1	1	1	0	1	0
30	31	0	99	0	34	2	1	1	0	1	0	0	0	0	0	0	2	1	60	0	0	1	0	182	114	1	14	53	0	37	0	3	323	49	77	0	1	0	0	0	0	0	0	1	1	1	0	1	0
31	59	0	50	1	27	0	1	1	0	0	1	1	0	0	0	0	3	1	62	0	0	1	0	182	90	0	11	67.1	1	48	1	2	161	27	41	0	1	0	1	0	0	0	0	0	1	1	0	1	0
32	42	0	80	1	25	0	1	0	0	0	0	0	0	0	0	0	1	1	60	0	0	1	0	192	92	1	13	57.1	1	47	1	0	198	30	36	1	0	0	0	0	0	0	0	0	1	1	0	1	0
33	65	1	88	1	36	1	1	1	0	0	1	1	0	0	0	1	3	3	60	0	0	1	0	176	110	0	10	61.6	1	47	1	2	214	23	42	0	1	0	1	0	0	0	0	0	1	1	0	1	0
34	50	0	49	1	29	0	1	0	0	0	0	0	0	0	0	0	3	2	55	0	1	0	0	180	95	1	11	55.5	1	38	0	0	240	36	85	1	0	0	0	0	0	0	0	1	1	1	0	1	0
35	66	1	47	1	23	0	1	0	0	0	1	1	0	0	0	0	2	1	60	0	1	0	0	170	67	1	14	40.5	0	35	0	1	175	25	37	1	0	0	0	0	0	0	0	0	1	0	1	1	0
36	54	0	54	1	31	0	1	1	0	0	0	0	0	0	0	0	2	1	60	0	1	0	0	190	113	0	9	63.9	1	36	0	1	192	38	67	1	0	0	0	0	0	0	0	1	1	1	0	1	0
37	65	1	60	1	28	1	1	1	0	0	1	0	1	0	0	0	3	2	60	0	1	1	0	172	82	0	10	49.3	0	60	1	4	215	56	23	99	99	no CT performed	no CT performed	no CT performed	no CT performed	no CT performed	no CT performed	0	1	1	0	1	0
38	50	0	90	0	32	1	2	0	0	0	1	0	0	0	0	0	1	1	46	1	0	1	0	190	115	0	10	64.3	1	42	1	1	165	22	18	0	1	0	0	0	0	0	0	1	0	0	0	0	0
39	75	0	57	1	29	2	1	0	0	1	1	1	0		0	0	2	2	55	0	0	1	0	176	89	0	11	50.8	0	39	0	3	190	18	46	0	1	0	0	0	1		0	0	1	0	1	1	0
40	67	0	48	1	31	0	1	0	0	0	0	0	0	0	0	0	1	1	60	0	0	0	1	185	107	0	9	57.1	1	41	1	0	190	22	39	1	0	0	0	0	0	0	0	0	0	0	0	0	0
41	68	0	90	0	33	2	1	1	1	0	1	0	1	0	0	0	1	4	77	0	1	0	0	178	104	0	11	49.9	0	32	0	3	177	33	64	1	0	0	0	0	0	0	0	1	1	1	0	1	0
42	55	0	54	1	28	1	3	1	0	0	1	1	0	0	0	0	3	2	52	1	0	1	0	180	89	1	16	55.6	1	38	0	1	135	15	15	1	0	0	0	0	0	0	0	1	1	0	0	0	0
43	69	1	54	1	25	0	1	1	0	0	1	1	0	0	0	0	2	2	55	0	1	0	0	171	74	0	9	61.5	1	40	0	3	125	13	10	0	1	0	0	0	1	0	0	0	1	1	0	1	0
44	49	0	81	0	35	2	3	1	0	1	1	1	0	0	0	0	3	4	53	1	0	1	0	165	95	1	16	55.9	1	45	1	3	105	1344	18	99	99	no CT performed	no CT performed	no CT performed	no CT performed	no CT performed	no CT performed	0	1	1	0	1	0
45	70	0	69	1	28	0	2	1	0	0	0	0	0	0	0	0	3	1	59	0	0	1	0	185	95	0	10	59.1	1	42	1	2	120	10	23	1	0	0	0	0	0	0	0	0	1	1	0	1	0
46	49	0	68	1	25	2	1	1	1	1	0	0	0	0	0	0	2	1	60	0	1	0	0	180	82	0	9	53.6	0	28	0	4	225	27	50	1	0	0	0	0	0	0	0	0	1	1	0	1	0
47	48	0	75	1	29	0	1	0	0	0	0	0	0	0	0	0	3	3	65	0	1	0	0	192	105	1	15	47.5	0	38	0	0	180	28	48	1	0	0	0	0	0	0	0	0	0	0	0	0	1
48	72	1	53	1	29	2	1	1	0	0	0	0	0	0	0	0	2	1	55	0	1	0	0	164	77	1	11	51.5	0	39	0	3	210	32	41	99	99	no CT performed	no CT performed	no CT performed	no CT performed	no CT performed	no CT performed	0	1	0	0	0	0
49	50	0	60	1	31	1	2	0	0	0	0	0	0	0	0	0	2	2	45	1	0	1	0	194	117	0	9	48.6	0	33	0	1	105	17	17	1	0	0	0	0	0	0	0	0	1	1	0	1	1
50	56	0	70	1	26	0	1	1	0	0	0	0	0	0	0	0	2	1	67	0	1	0	0	182	86	0	9	58.3	1	33	0	1	232	31	59	1	0	0	0	0	0	0	0	0	1	0	0	0	0
51	73	1	130	0	25	0	2	1	0	0	1	1	0	0	0	0	2	1	45	1	0	1	0	178	80	1	12	60.1	1	43	1	3	120	12	8	0	1	0	0	0	0	0	0	0	1	0	1	1	1
52	74	1	80	0	30	2	3	1	0	0	1	0	1	0	0	0	2	3	50	1	1	0	0	172	88	0	9	48.3	0	41	1	4	78	10	12	99	99	no CT performed	no CT performed	no CT performed	no CT performed	no CT performed	no CT performed	1	1	0	0	0	0
53	66	0	73	0	27	1	1	1	0	1	1	0	1	0	0	0	1	1	66	0	0	1	0	188	97	1	17	57.2	1	50	1	5	175	28	54	0	1	0	0	0	0	0	0	1	1	1	0	1	0
54	58	0	66	1	37	1	2	1	0	0	1	1	0	0	0	0	3	2	40	1	0	1	0	188	130	0	9	64.2	1	46	1	2	95	14	16	1	0	0	0	0	0	0	0	1	1	1	0	1	0
55	67	0	92	0	32	0	2	1	0	0	0	0	0	0	0	0	2	1	55	0	1	0	0	174	96	1	12	46.1	0	32	0	2	120	15	24	1	0	0	0	0	0	0	0	0	1	0	0	0	0
56	42	0	75	0	25	0	1	0	0	0	1	0	0	0	0	1	2	1	65	0	1	0	0	180	80	1	17	56.8	1	44	1	0	210	30	28	1	0	0	0	0	0	0	0	0	0	0	0	0	0
57	59	1	79	0	26	2	1	1	0	0	1	1	0	0	0	0	3	3	55	0	1	0	0	176	79	1	13	46.7	0	33	0	2	260	0	62	1	0	0	0	0	0	0	0	1	1	0	0	0	0
58	71	0	39	1	30	2	2	1	0	0	1	1	0	0	0	1	3	2	50	1	0	1	0	172	90	1	15	54.5	0	46	1	4	105	16	19	1	0	0	0	0	0	0	0	0	0	1	0	1	0
59	64	1	80	0	28	1	2	1	0	1	0	0	0	0	0	0	1	1	60	0	1	0	0	182	91	0	10	55.8	1	40	1	4	120	19	17	0	1	0	1	0	0	0	0	1	1	1	0	1	0
60	76	0	80	0	24	2	1	1	0	0	1	1	0	0	0	1	3	1	60	0	1	0	0	185	83	0	8	64.7	1	45	1	2	160	27	60	1	0	0	0	0	0	0	0	0	1	1	0	1	1
61	60	0	50	1	33	1	1	1	0	1	1	1	0	0	0	0	3	3	60	0	0	1	0	183	110	1	11	47.7	0	47	1	3	143	35	43	1	0	0	0	0	0	0	0	0	1	0	0	0	0
62	65	0	59	1	23	0	1	1	0	0	1	0	1	0	0	0	3	2	55	0	1	0	0	160	58	1	14	40.3	0	31	0	3	211	35	69	1	0	0	0	0	0	0	0	0	0	0	0	0	0
63	60	0	53	1	26	0	1	1	0	0	1	1	0	0	0	0	2	2	60	0	0	1	0	180	84	1	12	47.5	0	46	1	1	205	24	70	1	0	0	0	0	0	0	0	0	1	1	0	1	0
64	62	1	58	1	26	0	2	1	0	0	0	0	0	0	0	0	3	3	50	1	1	0	0	170	75	0	9	46	0	32	0	2	135	15	28	1	0	0	0	0	0	0	0	0	1	1	0	1	1
65	56	0	60	1	28	2	2	1	0	0	0	0	0	0	0	0	2	2	68	0	0	1	0	181	92	1	16	50.1	0	47	1	1	156	12	20	0	1	0	0	0	0	0	0	0	1	1	0	1	0
66	72	0	52	1	28	2	1	1	0	0	1	0	1	0	0	1	3	2	65	0	0	1	0	186	96	1	15	41.3	0	46	1	3	205	43	71	1	0	0	0	0	0	0	0	0	0	0	0	0	0
67	65	0	85	0	38	0	1	1	0	0	1	0	1	0	0	0	3	2	45	1	1	0	0	183	127	1	14	57.4	1	45	1	3	225	38	54	0	1	0	1	0	0	0	0	1	1	1	0	1	0
68	71	1	76	1	27	0	1	1	0	0	1	0	1	1	0	0	3	1	64	0	1	0	0	164	73	0	1	52.8	0	43	1	4	212	31	51	99	99	no CT performed	no CT performed	no CT performed	no CT performed	no CT performed	no CT performed	0	1	1	0	1	0
69	37	0	54	1	29	1	2	0	0	0	1	1	0	0	0	0	1	2	55	0	1	0	0	189	105	0	10	61	1	42	1	1	135	17	24	0	1	0	0	0	0	0	1	0	0	0	1	1	0
70	62	0	70	1	27	0	1	1	0	0	0	0	0	0	0	0	2	2	65	0	1	0	0	180	88	1	13	59	1	39	0	1	240	33	63	1	0	0	0	0	0	0	0	0	1	1	0	1	1
71	77	0	59	1	24	2	3	0	0	0	0	0	0	0	0	0	2	3	50	1	1	0	0	176	75	0	10	47	0	32	0	1	138	22	15	1	0	0	0	0	0	0	0	0	0	1	0	1	0
72	57	0	38	1	29	2	1	1	0	0	1	1	0	0	0	0	3	3	65	0	0	1	0	183	103	1	13	46.7	0	45	1	1	155	17	50	1	0	0	0	0	0	0	0	0	1	1	0	1	0
73	64	0	60	1	24	0	2	0	0	0	1	1	0	0	0	0	3	1	65	0	1	0	0	178	77	1	13	52.5	0	40	0	0	105	13	14	0	1	0	0	1	0	0	0	0	1	0	0	0	0
74	79	1	86	1	27	1	3	1	1	0	0	0	0	0	0	0	2	2	61	0	1	0	0	158	68	0	10	54	0	42	1	5	100	20	18	1	0	0	0	0	0	0	0	0	1	0	0	0	0
75	47	0	53	1	25	0	1	0	0	0	0	0	0	0	0	0	3	1	50	1	1	0	0	186	87	0	10	47.6	0	42	1	0	150	29	42	1	0	0	0	0	0	0	0	0	1	0	0	0	0
76	60	0	60	1	25	0	1	0	0	0	1	1	0	0	0	0	2	1	55	0	1	0	0	185	86	0	10	53.5	0	42	1	0	140	24	46	1	0	0	0	0	0	0	0	0	1	1	0	1	1
77	64	0	97	0	30	0	3	1	0	0	0	0	0	0	0	0	3	1	65	0	1	0	0	181	97	0	9	52.2	0	37	0	1	90	12	12	1	0	0	0	0	0	0	0	1	0	1	0	1	1
78	54	0	77	1	33	1	3	0	0	1	0	0	0	0	0	0	2	1	65	0	1	0	0	178	103	1	12	47.9	0	44	1	2	120	23	27	1	0	0	0	0	0	0	0	0	1	0	0	0	0
79	64	1	60	1	27	2	2	1	0	0	1	1	1	0	0	0	2	1	45	1	0	1	0	177	83	1	15	46.7	0	43	1	2	125	22	25	0	1	0	0	1	0	0	0	0	1	0	0	0	0
80	38	1	100	0	26	0	1	0	0	0	0	0	0	0	0	0	2	2	63	0	0	1	0	178	82	0	10	50.1	0	33	0	1	160	16	19	1	0	0	0	0	0	0	0	1	1	0	0	0	0
81	49	1	90	0	31	2	1	0	0	0	1	1	0	0	0	0	2	1	83	0	1	0	0	175	96	1	11	56.6	1	43	1	3	240	33	0	1	0	0	0	0	0	0	0	0	1	1	0	1	0
82	67	0	51	1	35	1	3	1	1	0	0	0	0	0	0	0	2	2	65	0	0	0	1	186	120	0	11	40.4	0	35	0	3	190	27	28	1	0	0	0	0	0	0	0	0	0	1	0	1	0
83	29	0	58	1	26	0	1	0	0	0	0	0	0	0	0	0	2	1	50	1	1	0	0	190	95	1	11	63.2	1	38	0	0	208	20	43	0	1	0	0	0	0	0	0	1	1	0	0	0	0
84	63	0	50	1	36	0	1	1	0	0	1	0	1	0	0	0	1	1	60	0	1	0	0	168	101	1	12	57.1	1	51	1	2	225	44	55	0	1	1	0	1	0	0	0	1	1	1	0	1	0
85	51	0	99	0	26	1	3	1	1	0	1	0	0	0	0	0	1	2	40	1	1	0	0	198	100	0	10	67.7	1	40	1	3	130	19	17	0	1	0	0	0	0	0	0	1	1	1	0	1	0
86	54	0	50	1	26	1	3	1	0	0	1	1	0	0	0	1	2	1	60	0	0	1	0	185	97	1	11	57.9	1	43	1	1	135	31	22	1	0	0	0	0	0	0	0	1	1	0	0	0	0
87	48	0	72	0	31	1	3	1	0	0		0	0	0	0	0	3	2	70	0	0	0	1	190	110	1	11	56.6	1	47	1	2	120	16	22	1	0	0	0	0	0	0	0	0	1	1	0	1	0
88	55	0	59	0	23	1	3	0	0	1	0	0	0	0	0	0	2	1	55	0	1	0	0	173	68	1	12	46.8	0	37	0	2	100	13	12	0	1	0	1	0	0	0	0	0	0	0	1	1	0
89	66	1	50	1	29	0	2	1	0	0	1	1	0	0	0	0	1	2	50	1	0	1	0	168	83	0	9	55.6	1	42	1	2	120	21	30	1	0	0	0	0	0	0	0	0	1	1	0	1	0
90	65	0	55	1	27	0	1	0	0	0	0	0	0	0	0	0	2	2	60	0	0	1	0	170	78	0	10	59.6	1	38	0	0	160	29	49	0	1	0	0	0	0	0	0	1	1	0	0	0	1
91	68	1	65	1	24	2	1	1	0	0	0	0	0	0	0	0	4	3	60	0	1	0	0	178	85	0	9	60.3	1	46	1	3	220	32	50	0	1	0	0	0	0	0	0	0	1	0	0	0	0
92	53	1	180	0	35	2	1	1	0	0	0	0	0	0	0	0	3	3	65	0	1	0	0	170	100	0	10	57.5	1	39	0	2	315	27	30	0	1	0	0	0	0	0	0	1	1	1	0	1	0
93	53	0	65	1	28	0	2	0	0	0	0	0	0	0	0	0	2	2	55	0	1	0	0	192	103	0	8	53	0	33	0	0	173	12	17	1	0	0	0	0	0	0	0	0	1	0	0	0	1
94	64	0	100	0	29	0	1	1	0	0	0	0	0	0	0	0	3	1	65	0	1	0	0	190	105	0	11	59.7	1	40	0	1	170	38	0	0	1	0	0	0	0	0	0	0	1	0	0	0	0
95	82	1	78	0	28	2	3	1	0	0	0	0	0	0	0	0	3	3	55	0	0	1	0	169	80	1	11	50	0	47	1	4	135	21	27	1	0	0	0	0	0	0	0	0	1	1	0	1	0
96	71	0	54	1	32	0	2	1	0	0	0	0	0	0	0	0	2	2	60	0	1	0	0	164	85	1	16	46	0	38	0	3	80	16	23	1	0	0	0	0	0	0	0	0	1	1	0	1	1
97	50	1	76	1	28	0	2	0	0	0	0	0	0	0	0	0	3	2	60	0	1	0	0	180	90	0	10	37.2	0	34	0	1	90	7	17	1	0	0	0	0	0	0	0	0	1	0	0	0	1
98	49	0	70	1	31	0	3	1	0	0	0	0	0	0	0	0	2	2	60	0	0	1	0	188	110	1	12	49.7	0	39	0	1	150	20	30	1	0	0	0	0	0	0	0	0	1	0	0	0	1
99	44	0	62	1	30	0	3	1	0	0	0	0	0	0	0	0	3	2	60	0	0	1	0	198	119	0	10	53	0	23	0	1	100	21	20	1	0	0	0	0	0	0	0	0	1	1	0	1	0
100	50	0	103	0	27	0	1	0	0	0	0	0	0	0	0	0	3	3	60	0	1	1	0	189	95	0	10	48.7	0	31	0	0	255	27	0	1	0	0	0	0	0	0	0	1	1	0	0	0	0
101	62	0	69	1	27	0	3	0	0	0	1	1	0	0	0	0	2	2	45	1	1	0	0	182	95	1	15	47.7	0	45	1	0	90	12	19	1	0	0	0	0	0	0	0	0	1	1	0	1	0
102	43	1	100	0	18	0	2	0	0	0	0	0	0	0	0	0	3	1	60	0	1	0	0	170	52	0	9	39.8	0	20	0	1	90	12	19	1	0	0	0	0	0	0	0	1	1	0	0	0	0
103	65	1	60	1	25	2	1	0	0	0	1	0	0	0	0	1	2	3	60	0	1	0	0	170	72	0	10	43.4	0	22	0	1	220	25	77	0	1	0	0	1	0	0	0	0	1	0	0	0	0
104	71	1	72	0	29	1	3	1	0	0	0	0	0	0	0	0	2	1	60	0	1	0	0	180	94	1	14	42.9	0	35	0	3	135	15	18	99	99	no CT performed	no CT performed	no CT performed	no CT performed	no CT performed	no CT performed	1	1	0	0	0	1
105	60	1	55	1	19	2	1	0	0	0	1	1	0	0	0	0	3	1	58	0	0	1	0	167	53.5	0	11	51.5	0	34	0	1	195	25	44	0	1	0	0	0	0	0	0	0	1	1	0	1	1
106	47	0	86	1	24	0	3	0	0	0	1	1	0	0	0	0	2	1	48	1	1	0	0	198	93	1	14	60	1	26	0	0	160	22	30	1	0	0	0	0	0	0	0	1	1	0	0	0	0
107	67	0	85	1	25	0	3	1	0	0	0	0	0	0	0	0	2	1	60	0	1	0	0	169	70	0	11	53.7	0	36	0	3	170	22	25	1	0	0	0	0	0	0	0	0	1	1	0	1	0
108	58	0	76	0	26	1	3	1	0	0	0	0	0	0	0	0	2	3	60	0	0	1	0	185	90	1	12	47.5	0	33	0	1	136	25	15	1	0	0	0	0	0	0	0	1	1	0	0	0	0
109	36	1	63	1	29	2	3	1	0	0	1	0	1	0	0	0	2	1	45	1	1	0	0	160	74	1	13	39.8	0	30	0	5	150	44	29	0	1	0	0	0	0	0	0	0	1	1	0	1	0
110	77	1	50	1	20	2	1	1	0	0	1	0	0	0	0	1	3	3	50	1	1	0	0	160	52	1	11	43	0	34	0	3	290	58	65	1	0	0	0	0	0	0	0	1	1	0	0	0	1
111	50	0	60	1	26	0	3	1	0	0	1	0	1	1	0	0	1	1	60	0	0	1	0	186	89	1	13	51	0	28	0	2	165	23	22	1	0	0	0	0	0	0	0	1	1	1	0	1	0
112	45	0	60	1	29	0	3	1	0	0	0	0	0	0	0	0	2	1	60	0	1	0	0	181	95	1	16	49.8	0	41	1	1	110	13	18	1	0	0	0	0	0	0	0	0	1	0	0	0	0
113	82	0	56	1	27	0	3	1	0	0	1	0	1	1	0	0	2	1	60	0	1	0	0	178	86	0	10	46.3	0	50	1	4	105	16	20	1	0	0	0	0	0	0	0	0	1	1	0	1	0
114	50	0	60	1	37	0	3	0	0	0	1	1	0	0	0	0	2	1	60	0	0	1	0	202	150	0	9	62	1	45	1	0	160	24	26	1	0	0	0	0	0	0	0	0	1	0	0	0	0
115	31	0	55	1	28	0	3	0	0	0	0	0	0	0	0	0	1	1	60	0	1	0	0	190	100	0	10	57	1	45	1	0	130	10	18	1	0	0	0	0	0	0	0	0	1	0	0	0	0
116	45	0	61	1	35	0	3	1	0	0	0	0	0	0	0	0	3	1	60	0	1	0	0	183	118	0	9	57	1	45	1	1	125	17	20	1	0	0	0	0	0	0	0	0	1	0	0	0	1
117	66	0	80	0	24	0	3	0	0	0	0	0	0	0	0	0	3	2	55	0	1	0	0	178	75	0	11	41.5	0	43	1	0	195	22	28	0	1	0	0	1	0	0	0	1	1	0	0	0	0
118	55	1	87	0	25	2	3	1	0	0	1	1	0	0	0	0	3	1	60	0	1	0	0	167	70	0	10	51.4	0	43	1	2	155	27	23	0	1	0	0	0	0	0	0	1	0	0	0	0	0
[truncated: 1 more columns]
